# Supplementary material for: The Inhibition Effect of Epigallocatechin-3-Gallate on the Co-Aggregation of Amyloid-β and Human Islet Amyloid Polypeptide Revealed by Replica Exchange Molecular Dynamics Simulations
Source: Int J Mol Sci. 2024 Jan 29;25(3):1636. doi: 10.3390/ijms25031636 (PMC10855639; doi:10.3390/ijms25031636)
Supplement: Supplementary file 1 [file ijms-25-01636-s001.zip]

Archive with 1 entries (1 files):
- ijms-2834263-supplementary.pdf
